# Supplementary material for: A heterogeneous subcontinental mantle under the African–Arabian Plate boundary revealed by boron and radiogenic isotopes
Source: Sci Rep. 2021 May 27;11:11230. doi: 10.1038/s41598-021-90275-7 (PMC8160130; doi:10.1038/s41598-021-90275-7)
Supplement: Supplementary file 2 — Supplementary Information 2. [file 41598_2021_90275_MOESM2_ESM.xlsx]

## Sheet: Suppl. Table 1
Supplementary Table 1: Major Elements, CIPW Norm and Trace elements of collected samples
Sample	CA 74	CA 76	CA 78	CA 92	CA 81	CA 87	CA 89	CA 94	CA 99	CA 104	CA 105	CA 111	CA 112	CA 121	CA 123	CA 126	CA 135	CA 133
Unit	Osm	Osm	Osm	Osm	Karasu	Karasu	Karasu	Gaz (LM)	Gaz (EM)	Gaz (EM)	Gaz (EM)	KD (Siv)	KD (Siv)	KD (Siv)	KD (KD)	KD (KD)	KD (KD)	KD (OB)
Rock Type	Basanite	Basalt	Basalt	Basalt	Basalt	Tr Bas	Basalt	Basalt	Bas And	Bas And	Bas And	Basanite	Basalt	Basalt	Basalt	Basalt	Basanite	Basalt
Major Elements (wt.%)
SiO2	45.54	46.02	47.93	48.15	50.77	46.78	46.59	46.84	50.94	52.19	52.3	41.4	50.33	46.82	45.51	47	43.94	47.6
TiO2	2.47	2.4	1.78	1.87	1.69	2.26	2.18	1.89	1.53	1.49	1.6	3.33	2.14	2.3	2.35	2.33	3.1	2.42
Al2O3	15.98	16.25	15.38	15.56	16.36	14.96	14.44	14.67	14.19	14.17	13.83	11.72	14.86	13.8	12.7	13.81	13.47	13.57
Fe2O3	3.05318	2.21054	3.14308	2.27019	1.60018	3.01181	1.55073	2.59905	1.9901	2.85543	1.32203	5.74978	2.3561	3.07662	2.36157	2.77861	3.2952	2.91748
FeO	7.41157	9.0336	8.68938	9.44782	9.03392	8.88848	10.6261	8.91796	8.62008	7.64349	8.50136	7.79254	9.00159	8.83916	10.2564	10.0791	9.44331	8.96437
MnO	0.16	0.15	0.16	0.16	0.15	0.16	0.16	0.16	0.14	0.13	0.13	0.17	0.16	0.15	0.16	0.16	0.17	0.16
MgO	7.72	8.7	8.7	8.42	6.5	9.05	9.96	9.01	7.71	7.7	8.54	9.81	6.63	9.27	12.12	9.72	10.11	9.46
CaO	7.23	10.12	9.69	9.66	9.1	8.87	9.21	9.34	8.67	8.31	7.67	9.89	9.35	9.63	9.56	8.99	9.43	8.36
Na2O	4.97	3.27	3.12	3.14	3.43	3.53	3.42	3.53	3.09	3.09	3.14	4.15	3.2	3.34	2.73	2.82	3.54	3.31
K2O	2.72	1.15	0.68	0.72	0.86	1.37	1.12	1.29	0.72	0.89	1.21	1.75	1.03	1.18	1.02	1.02	1.62	1.29
P2O5	0.64	0.37	0.38	0.31	0.25	0.56	0.51	0.49	0.19	0.2	0.23	0.88	0.3	0.33	0.29	0.42	0.65	0.42
LOI	0.645258	0.635866	0.667538	0.721989	0.755902	0.679708	0.573185	1.39299	1.65982	1.63108	1.0266	2.31768	1.1123	1.75422	1.42202	1.06228	1.46149	0.428158
Total	98.54	100.31	100.32	100.43	100.5	100.12	100.34	100.13	99.45	100.3	99.5	98.96	100.47	100.49	100.48	100.19	100.23	98.9
Mg#	70.2185	66.948	67.8019	65.2101	60.2113	69.7403	66.3455	67.9991	66.9378	69.5152	69.4552	74.0234	60.7702	68.8057	71.3085	66.9778	69.2467	68.9392
CIPW norm
Q	0	0	0	0	0	0	0	0	0.950244	2.68904	0.717819	0	0	0	0	0	0	0
C	0	0	0	0	0	0	0	0	0	0	0	0	0	0	0	0	0	0
or	16.9161	6.96155	4.15728	4.35937	5.17	8.37727	6.72623	7.91672	4.43176	5.47871	7.34466	11.3544	6.26482	7.27794	6.22217	6.24476	10.0101	7.96492
ab	15.6001	18.7834	27.3137	27.2236	29.5264	24.5389	21.3166	22.5185	27.235	27.2377	27.2923	8.11896	27.8706	22.8231	17.8963	24.7223	13.4012	28.7659
an	13.9561	26.9061	26.8501	26.8813	27.1659	21.6562	21.0795	21.1584	23.6677	23.0902	20.6139	8.984	23.8186	20.0159	20.0126	22.8046	16.8136	19.1829
ne	15.5261	5.17998	0	0	0	3.45072	4.38479	4.60604	0	0	0	16.489	0	3.6162	3.22353	0	9.70832	0.270216
di	15.4907	17.7701	16.3995	16.3171	13.943	16.112	17.7634	19.0712	16.0129	14.8702	13.6147	30.5756	17.8113	22.1994	21.6725	16.5934	22.1822	17.1132
hy	0	0	3.44591	2.75973	12.6003	0	0	0	21.1426	20.4771	23.7577	0	14.2337	0	0	4.00056	0	0
ol	13.3435	16.5783	15.217	15.706	5.48214	16.9321	20.6682	17.5476	0	0	0	12.3676	2.82639	16.4441	23.0709	17.4764	17.7287	18.5832
mt	2.67141	2.27407	2.20913	2.3788	2.25841	3.15003	2.65378	2.2759	3.07514	2.72701	2.99079	2.93023	2.27679	2.26711	2.6018	2.5661	2.4265	2.30168
il	4.93628	4.66885	3.49708	3.6385	3.26489	4.44091	4.20732	3.72738	3.02638	2.94754	3.12102	6.94287	4.18284	4.55872	4.60684	4.5842	6.1556	4.80169
ap	1.5606	0.878192	0.910885	0.735924	0.589266	1.34261	1.20089	1.17905	0.45854	0.482722	0.547386	2.23865	0.715437	0.798031	0.693616	1.00819	1.57476	1.01676
Total	100.001	100	100.001	100	100	100.001	100.001	100.001	100	100	100	100.001	100	100	100	100.001	100.001	100.001
Trace Elements (µg/g)
Sc	18.7	25.8	23	24.7	25.8	21.5	21.2	21.2	19.5	18.9	16.6	15	25.9	20.9	22.5	21.2	21.5	19.6
V	183	232	205	200	206	202	206	178	170	156	157	271	251	239	248	223	286	228
Cr	103	134	230	204	166	206	195	170	198	205	207	157	243	226	353	231	287	209
Co	46	53.6	53.4	52.1	45.2	54	58.5	55.4	50.3	48	49.2	60	48.9	59.7	71	59.4	66.8	56
Ni	139.9	117.9	150.8	116.9	42.8	182.6	214	175.8	201	212.5	237.5	187.7	65.4	221.8	295	226.3	257.1	216.9
Cu	46.84	51.7	40.48	49.27	20.83	49.27	60.87	60.67	72.06	62.87	55.09	54.65	28.01	44.15	68.85	69.2	72.99	62.44
Ga	22.14	20.12	20.63	20.37	22.32	20.81	20.73	20.32	20.7	21.05	20.5	31.09	24.45	23.19	21.09	23.25	24.64	23.46
Rb	33.2	9.5	8.3	6.1	17.1	24	19.6	20.4	16.2	27.5	26.5	28.6	16.5	17.8	11.8	8.1	13.5	19.4
Sr	852	667	577	549	376	724	648	583	276	266	330	1314	446	503	538	636	1060	559
Y	26	21.6	20.8	20.2	23.3	21.9	21.8	22.4	21	21.7	22	28	26	21.4	18.4	21.2	25.6	22.4
Zr	332.6	139.6	129.9	117.9	127.3	188	160.8	169.1	114.2	114.6	130.5	362.4	185.7	170.6	159.5	173.6	320.5	186.8
Nb	61.85	27.36	24.4	17.28	13.75	48.09	37.26	40.17	12.71	13.87	15.9	74.2	17.01	24.2	21.02	27.49	50.99	30.02
Cs	0.4		0.1		0.4	0.5	0.2	0.5	0.4	0.7	0.5	0.5	0.4	0.3	0.2		0.2	0.5
Ba	309	205	278	226	195	353	250	271	263	165	180	372	200	213	171	144	253	210
La	43.2	24.8	34.2	20.5	16.8	32.6	25.5	32.3	11.2	13.5	14.6	54	19.3	21.1	18.2	22.8	40.6	23.6
Ce	81.81	47.85	62.34	40.26	35.05	66.12	52.57	62.68	23.81	29.65	30.97	114.37	41.41	45.18	39.64	47.1	84.08	48.79
Pr	9.4	5.8	7.2	4.9	4.3	7.9	6.6	6.9	3.1	3.6	3.9	14.1	5.2	5.6	4.9	6.2	10.3	6.2
Nd	36.4	24.2	26.8	18.9	17.4	34	28.1	27.9	13.5	15.9	16.5	58.9	22.5	24	21.6	25.4	41.3	25.9
Sm	6.2	4.3	4.5	4	3.8	5.6	5.2	4.9	3.4	3.5	3.5	10.7	4.7	5	4.9	5	7.7	5.2
Eu	2.1	1.5	1.5	1.5	1.3	1.9	1.9	1.5	1.2	1.2	1.2	3.6	1.6	1.7	1.5	1.9	2.3	1.7
Gd	5.8	4.7	4.5	3.9	4.3	5.6	5.3	5.5	3.9	4.3	4.4	10.3	5	5.1	4.3	5.3	6.6	5.1
Tb	0.9	0.7	0.7	0.7	0.7	0.9	0.8	0.8	0.6	0.7	0.7	1.4	0.8	0.8	0.7	0.8	1	0.8
Dy	5.4	4.1	4.2	4.3	4.4	4.5	4.5	4.6	3.9	4.1	4	7	5.2	4.7	4	4.8	5.2	4.6
Ho	1	0.8	0.8	0.7	0.8	0.9	0.8	0.9	0.7	0.8	0.8	1.1	0.9	0.9	0.6	0.7	0.9	0.8
Er	2.6	1.9	2.1	1.9	2.3	2.1	1.9	2.2	1.9	1.9	2.1	2.4	2.5	2	1.7	1.9	2.1	1.9
Tm	0.3	0.2	0.2	0.2	0.3	0.2	0.2	0.3	0.2	0.3	0.2	0.2	0.3	0.2	0.2	0.2	0.3	0.2
Yb	2.2	1.8	1.5	1.5	2	1.7	1.6	1.8	1.7	1.6	1.6	1.4	2	1.6	1.2	1.5	1.7	1.6
Lu	0.3	0.2	0.2	0.2	0.3	0.2	0.2	0.3	0.3	0.3	0.2	0.2	0.3	0.2	0.2	0.2	0.2	0.2
Hf	6.74	3.1	2.81	2.73	3.15	4.39	3.42	3.69	2.83	2.68	3.19	8.52	4.09	4.12	3.82	4.12	6.82	4.45
Ta	3.6	1.4	1.2	0.8	0.7	2.6	1.9	1.9	0.7	0.8	0.9	4	0.9	1.3	1.2	1.5	2.6	1.7
Pb	1.44	1.92	3.95	2.03	3.39	5.13	2.03	3.11	2.26	2.78	3.28	4	3.31	2.64	1.8	1.8	3.02	2.97
Th	5.3	2.4	4.7	2.1	2.7	3.1	2.5	3.9	1.8	2.4	3.1	5.6	2.4	2.5	1.6	2.2	3.6	2.7
U	1.7	0.6	0.9	0.4	0.7	0.9	0.7	1.1	0.6	0.8	0.8	1.7	0.7	0.7	0.4	0.5	1.3	0.9
Abbreviations: Osm: Osmaniye; GAntep: Gaziantep; Bas: Basanite; BA: basalt; Trac. Bas: Trachybasalt; Bas. And: Basaltic Andesite; Bas. TraAnd: Basaltic Trachy-Andesite; Teph: Tephrite

## Sheet: Suppl. Table 2
Supplementary Table 2: measured and age-corrected data for Sr-Nd-Pb radiogenic isotopes
			Sr Radiogenic Isotopes						Nd Radiogenic Isotopes						Pb Radiogenic Isotopes
Sample	Group	Age (Ma)	Rb (ppm)	Sr (ppm)	87Sr/86Srm	± (*10-6)	87Sr/86Sri		Nd (ppm)	Sm (ppm)	143Nd/144Ndm	± (*10-6)	143Nd/144Ndi		Pb (ppm)	Th (ppm)	U (ppm)	206Pb/204Pbm	±	207Pb/204Pbm	±	208Pb/204Pbm	±	206Pb/204Pbi	207Pb/204Pbi	208Pb/204Pbi
CA 74	Osmaniye	0.61(1)	33.2	852	0.70301	5	0.703009		36.4	6.2	0.512962	9	0.512962		1.44	5.3	1.7	19.0662	0.0183	15.599	0.0148	38.8195	0.037	19.059	15.5987	38.8121
CA 76	Osmaniye	0.61(1)	9.5	667	0.703394	4	0.703394		24.2	4.3	0.512902	8	0.512902		1.92	2.4	0.6	18.9586	0.0007	15.6255	0.0006	38.8238	0.0016	18.9575	15.6255	38.8222
CA 78	Osmaniye	0.63(1)	8.3	577	0.704041	7	0.704041		26.8	4.5	0.512789	6	0.512789		3.95	4.7	0.9	19.0436	0.0008	15.6987	0.0008	39.166	0.0026	19.0429	15.6987	39.1648
CA 92	Osmaniye	0.61(1)	6.1	549	0.703899	8	0.703899		18.9	4	0.512887	8	0.512886		2.03	2.1	0.4	19.0062	0.0005	15.6653	0.0005	38.9965	0.0012	19.0057	15.6653	38.9956
CA 81	Karasu	0.35(2)	17.1	376	0.704643	6	0.704643		17.4	3.8	0.512691	10	0.512691		3.39	2.7	0.7	18.8858	0.0016	15.7039	0.0014	39.117	0.00037	18.8856	15.7039	39.1167
CA 87	Karasu	0.45(3)	24	724	0.703429	6	0.703428		34	5.6	0.512801	21	0.512801
CA 89	Karasu	0.35(4)	19.6	648	0.70343	7	0.70343		28.1	5.2	0.512899	11	0.512899		2.03	2.5	0.7	19.2046	0.0008	15.6486	0.0007	39.0335	0.0017	19.2042	15.6486	39.033
CA 94	Gazıantep	9.22(5)	20.4	583	0.703666	5	0.703653		27.9	4.9	0.512828	9	0.512822		3.11	3.9	1.1	19.0356	0.0017	15.6722	0.0014	39.1224	0.0033	19.0251	15.6717	39.1102
CA 99	Gazıantep	20.27(5)	16.2	276	0.704906	8	0.704857		13.5	3.4	0.512703	17	0.512683		2.26	1.8	0.6	18.9788	0.0015	15.706	0.0012	38.9952	0.0031	18.9621	15.7052	38.9787
CA 104	Gazıantep	16.94(5)	27.5	266	0.705127	5	0.705055		15.9	3.5	0.512674	19	0.512659		2.78	2.4	0.8	19.2362	0.0018	15.7405	0.0016	39.2056	0.0039	19.2214	15.7398	39.1911
CA 105	Gazıantep	16.53(5)	26.5	330	0.705055	6	0.705		16.5	3.5	0.512685	11	0.512671		3.28	3.1	0.8	19.0386	0.0011	15.7362	0.0009	39.34	0.0023	19.0267	15.7357	39.3248
CA 111	Karacadağ-Siverek	10.04(5)	28.6	1314	0.703379	6	0.70337		58.9	10.7	0.512693	7	0.512686		4	5.6	1.7	18.9236	0.001	15.5896	0.0008	38.7832	0.0018	18.9114	15.589	38.77
CA 112	Karacadağ-Siverek	7.5(5)	16.5	446	0.704482	8	0.704471		22.5	4.7	0.512713	12	0.512707		3.31	2.4	0.7	18.8001	0.0009	15.6892	0.0008	39.0682	0.002	18.7956	15.689	39.0631
CA 121	Karacadağ-Siverek	6.65(6)	17.8	503	0.704009	9	0.703999		24	5	0.512825	10	0.51282		2.64	2.5	0.7	18.9581	0.0016	15.669	0.0013	39.0276	0.0034	18.9532	15.6688	39.0218
CA 123	Karacadağ-Karacadağ	3.95(6)	11.8	538	0.70389	8	0.703886		21.6	4.9	0.51282	8	0.512816		1.8	1.6	0.4	18.9796	0.0014	15.6686	0.0012	39.0211	0.0031	18.9772	15.6685	39.0179
CA 126	Karacadağ-Karacadağ	2.72(6)	8.1	636	0.703539	7	0.703539		25.4	5	0.51304	19	0.51304		1.8	2.2	0.5	19.1395	0.0028	15.6224	0.0022	38.8714	0.0056	19.1393	15.6224	38.8712
CA 135	Karacadağ-Karacadağ	2.72(6)	13.5	1060	0.703167	8	0.703166		41.3	7.7	0.512935	7	0.512933		3.02	3.6	1.3	18.9963	0.0024	15.6706	0.0019	38.9145	0.005	18.9932	15.6705	38.9116
CA 133	KaracaDağ-Ovabağ	0.1(7)	19.4	559	0.703756	9	0.703756		25.9	5.2	0.512832	5	0.512832		2.97	2.7	0.9	19.1313	0.0009	15.6111	0.0007	38.8392	0.0018	19.1312	15.6111	38.8392
References: (1) Arger et al., 2000; (2) Rojay et al., 2001; (3) Capan et al., 1987; (4) Alıcı et al., 2001; (5) Gursöy et al., 2009; (6) Keskin et al., 2012b; (7) Notsu et al., 1995.
1	Arger, J., Mitchell, J., Westaway, R.W.C., 2000. Neogene and Quaternary volcanism of southeastern Turkey, in: Bozkurt, E., Winchester, J.A., Piper, J.D.A. (Eds.), Tectonics and Magmatism in Turkey and the Surrounding Area. Geol. Soc. Sp. Pub., London, 173, 459–487. https://doi.org/10.1144/GSL.SP.2000.173.01.22
2	Rojay, B., Heimann, A., Toprak, V., 2001. Neotectonic and volcanic characteristics of the Karusu fault zone (Anatolia, Turkey): The transition zone between the Dead Sea transform and the East Anatolian fault zone. Geodin Acta 14, 1-17. https://doi.org/10.1080/09853111.2001.11432444
3	Çapan, U.Z., Vidal, P., Cantagrel, L.M., 1987. K–Ar, Nd, Sr and Pb isotopic study of Quaternary volcanism in Karasu Valley (Hatay), N-end of Dead-Sea rift zone in SE-Turkey. Yerbilimleri 14, 165–178
4	Alıcı, P., Temel, A., Gourgaud, A., Vidal, P., Gündogdu, M.N., 2001. Quaternary Tholeiitic to Alkaline Volcanism in the Karusu Valley, Dead Sea Rift Zone, Southeast Turkey: Sr-Nd-Pb-O Isotopic and Trace-Element Approaches to Crust-Mantle Interaction. Int. Geol. Rev. 43, 120-138. https://doi.org/10.1080/00206810109465004
5	Gürsoy, H., Tatar, O., Piper, J.D.A., Heimann, A., Koçbulut, F., Mesci, B.L., 2009. Palaeomagnetic study of Tertiary volcanic domains in Southern Turkey and Neogene anticlockwise rotation of the Arabian Plate. Tectonophysics 465, 114-127. https://doi.org/10.1016/j.tecto.2008.11.001
6	Keskin, M., Chugaev, A.V., Lebedev, V.A., Sharkov, E.V., Oyan, V. Kavak, O., 2012b. The Geochronology and Origin of Mantle Sources for Late Cenozoic Intraplate Volcanism in the Frontal Part of the Arabian Plate in the Karacadağ Neovolcanic Area of Turkey. Part 2. The Results of Geochemical and Isotope (Sr-Nd-Pb) Studies. J. Volcanol. Seismol. 6, 361-382. https://doi.org/10.1134/S0742046312060048
7	Notsu, K., Fujitani, T., Ui, T., Matsuda, J., Ercan, T., 1995. Geochemical features of collision-related volcanic rocks in central and eastern Anatolia, Turkey. J. Volcanol. Geotherm. Res. 64, 171–192. https://doi.org/10.1016/0377-0273(94)00077-T

## Sheet: Suppl. Table  3
Supplementary Table 3: Estimates of Temperature, Pressure and depth of magma segregation
Starting Composition
Fe2O3/FeO ratios normalised according Middlemost (1989)
	Osmanyie					Karasu				Gaziantep					Karacadağ
															Siverek				Karacadağ				Ovabağ
(wt%)	CA 74	CA 76	CA 78	CA 92		CA 81	CA 87	CA 89		CA 94	CA 99	CA 104	CA 105		CA 111	CA 112	CA 121		CA 123	CA 126	CA 135		CA 133
SiO2	46.432	46.1367	48.0204	48.2457		50.8934	46.969	46.7068		47.3776	52.0595	52.8135	53.1183		42.647	50.6112	47.3397		45.9083	47.3571	44.4048		48.2665
TiO2	2.51524	2.40826	1.78704	1.87827		1.68978	2.26657	2.19032		1.90749	1.55909	1.50782	1.62025		3.43446	2.14793	2.32605		2.36837	2.34738	3.13398		2.45626
Al2O3	16.2891	16.2882	15.4045	15.5957		16.3979	15.0173	14.4721		14.8404	14.5015	14.3392	14.0422		12.0754	14.9456	13.9563		12.8112	13.9145	13.6139		13.7591
Fe2O3	1.41637	1.48096	1.56859	1.54318		1.39325	1.57994	1.59094		1.53473	1.42333	1.4073	1.30121		1.87792	1.50201	1.59378		1.66959	1.7057	1.70307		1.59048
FeO	9.44249	9.87304	10.4573	10.2879		9.28836	10.533	10.6063		10.2315	9.48886	9.38197	8.6747		12.5195	10.0134	10.6252		11.1306	11.3714	11.3538		10.6032
MnO	0.159697	0.149892	0.159735	0.159853		0.14998	0.159758	0.160023		0.159789	0.139918	0.129812	0.13002		0.179189	0.159846	0.149746		0.15989	0.159822	0.169674		0.159757
MgO	7.87508	8.7237	8.71555	8.43225		6.51915	9.08626	9.98145		9.11799	7.87539	7.78871	8.67136		10.1043	6.66357	9.37409		12.2316	9.79906	10.2204		9.59539
CaO	7.37603	10.1427	9.70391	9.6811		9.11881	8.90653	9.23134		9.44755	8.86481	8.40782	7.79122		10.1839	9.40093	9.73348		9.64335	9.05988	9.5317		8.47709
Na2O	5.07039	3.27763	3.12482	3.14711		3.43955	3.54464	3.4305		3.57529	3.15815	3.12547	3.1905		4.27067	3.2169	3.37427		2.7581	2.83683	3.57314		3.35489
K2O	2.77474	1.14917	0.678874	0.719339		0.859888	1.37792	1.12016		1.30828	0.739567	0.898698	1.23019		1.80185	1.039	1.19797		1.02929	1.02885	1.63686		1.30801
P2O5	0.648771	0.369733	0.379371	0.309715		0.249967	0.559154	0.510074		0.499342	0.189889	0.199711	0.230036		0.9059	0.299711	0.329441		0.2898	0.419532	0.658736		0.429346
Total	100	100	100	100		100	100	100		100	100	100	100		100	100	100		100	100	100		100
Fo90 Recalculation
(Anhydrous)	Osmanyie					Karasu				Gaziantep					Karacadağ
															Siverek				Karacadağ				Ovabağ
(wt%)	CA 74	CA 76	CA 78	CA 92		CA 81	CA 87	CA 89		CA 94	CA 99	CA 104	CA 105		CA 111	CA 112	CA 121		CA 123	CA 126	CA 135		CA 133
SiO2	45.2256	45.0381	46.3681	46.5303		48.3897	45.5986	45.5459		46.0194	49.7087	50.337	51.3245		42.0563	47.8999	45.927		45.1343	45.8145	43.5728		46.7264
TiO2	2.01439	1.94579	1.40094	1.46974		1.2926	1.7939	1.78282		1.53492	1.24557	1.20769	1.38964		2.55201	1.58853	1.85147		2.02382	1.82702	2.47777		1.97307
Al2O3	13.0456	13.1603	12.0763	12.2035		12.5436	11.8856	11.7796		11.9418	11.5854	11.4851	12.0436		8.97273	11.0532	11.1088		10.9474	10.83	10.7633		11.0524
Fe2O3	1.13434	1.19656	1.22969	1.20753		1.06578	1.25046	1.29496		1.23497	1.13711	1.12718	1.11601		1.39541	1.11083	1.2686		1.4267	1.32759	1.34647		1.2776
FeO	10.035	10.3177	10.8812	10.7671		10.1892	10.8984	10.85		10.6057	10.0822	9.9879	9.09989		12.528	10.879	10.9446		11.1515	11.5737	11.5113		10.8925
MnO	0.127898	0.121107	0.125224	0.125084		0.114728	0.126442	0.130252		0.12858	0.111782	0.103973	0.111515		0.133148	0.118216	0.119193		0.136629	0.124393	0.134147		0.12833
MgO	15.7075	16.15	17.032	16.8535		15.9489	17.0589	16.9833		16.6008	15.7815	15.6338	14.2438		19.6098	17.0286	17.1313		17.4552	18.116	18.0184		17.0497
CaO	5.90727	8.19492	7.60734	7.5754		6.97547	7.04914	7.5139		7.60227	7.08218	6.73428	6.6823		7.56727	6.95258	7.74755		8.24045	7.05153	7.53589		6.80949
Na2O	4.06075	2.64821	2.44969	2.46259		2.6311	2.80543	2.79227		2.87697	2.52308	2.50336	2.7364		3.17337	2.3791	2.68582		2.35685	2.20798	2.82497		2.69492
K2O	2.22222	0.928489	0.5322	0.562878		0.657775	1.09056	0.911762		1.05275	0.590847	0.719816	1.0551		1.33888	0.768404	0.953545		0.879551	0.800781	1.29412		1.0507
P2O5	0.519584	0.298731	0.297406	0.24235		0.191214	0.442547	0.415178		0.401811	0.151704	0.159959	0.197295		0.673139	0.221655	0.262225		0.247641	0.326532	0.520805		0.344886
Total	100	100	100	100		100	100	100		100	100	100	100		100	100	100		100	100	100		100
	Albaréde (1992)
T(°C)	1484.61	1496.93	1506.34	1500.85		1464.83	1513.57	1512.26		1499.25	1450.99	1443	1403.5		1605.09	1493.6	1512.4		1526.8	1535.8	1554.16		1503.72
P(GPa)	2.81975	2.97512	2.5963	2.51113		1.83395	2.90014	2.90972		2.66002	1.51246	1.37465	1.10608		5.58545	2.09057	2.78003		3.17268	2.98845	4.097		2.47123
Depth (Km)	85.4469	90.1551	78.6756	76.0949		55.5742	87.8831	88.1732		80.6066	45.832	41.6562	33.5176		169.256	63.3507	84.2433		96.1419	90.559	124.151		74.8859
Fo90 Recalculation
(Hydrous)	Osmanyie					Karasu				Gaziantep					Karacadağ
															Siverek				Karacadağ				Ovabağ
(wt%)	CA 74	CA 76	CA 78	CA 92		CA 81	CA 87	CA 89		CA 94	CA 99	CA 104	CA 105		CA 111	CA 112	CA 121		CA 123	CA 126	CA 135		CA 133
SiO2	44.5133	44.6262	45.8147	46.1766		48.074	45.02	45.0864		45.4651	49.4908	50.058	51.0206		41.1348	47.5301	45.5319		44.7898	45.4047	42.8678		46.2906
TiO2	1.98266	1.92799	1.38422	1.45856		1.28417	1.77113	1.76483		1.51643	1.24011	1.201	1.38142		2.4961	1.57626	1.83554		2.00837	1.81068	2.43768		1.95466
Al2O3	12.8401	13.0399	11.9321	12.1107		12.4618	11.7347	11.6608		11.798	11.5346	11.4214	11.9723		8.77613	10.9679	11.0132		10.8639	10.7331	10.5891		10.9493
Fe2O3	1.42937	1.48379	1.55587	1.545		1.45274	1.5598	1.56404		1.52145	1.45233	1.43716	1.32154		1.77042	1.54538	1.57471		1.62507	1.66268	1.64531		1.5682
FeO	9.52916	9.89194	10.3725	10.3		9.68494	10.3987	10.427		10.143	9.68219	9.58109	8.81025		11.8028	10.3025	10.4981		10.8338	11.0846	10.9687		10.4547
MnO	0.125883	0.119999	0.123729	0.124133		0.11398	0.124838	0.128937		0.127031	0.111292	0.103397	0.110855		0.130231	0.117303	0.118168		0.135586	0.12328	0.131976		0.127133
MgO	15.4601	16.0023	16.8287	16.7254		15.8448	16.8425	16.8119		16.4009	15.7123	15.5471	14.1595		19.1801	16.8971	16.9839		17.3219	17.9539	17.7268		16.8907
CaO	5.81423	8.11996	7.51654	7.51781		6.92998	6.9597	7.43808		7.5107	7.05114	6.69695	6.64274		7.40147	6.8989	7.68091		8.17756	6.98845	7.41395		6.74598
Na2O	3.99679	2.62399	2.42045	2.44387		2.61394	2.76983	2.7641		2.84232	2.51202	2.48948	2.7202		3.10384	2.36073	2.66271		2.33887	2.18823	2.77926		2.66979
K2O	2.18722	0.919996	0.525849	0.558599		0.653485	1.07672	0.902562		1.04007	0.588257	0.715826	1.04885		1.30955	0.762472	0.945343		0.872838	0.793617	1.27318		1.0409
P2O5	0.511401	0.295999	0.293857	0.240508		0.189966	0.436932	0.410988		0.396971	0.151039	0.159073	0.196127		0.65839	0.219944	0.259969		0.24575	0.323611	0.512378		0.341669
H2O	1.60986	0.947928	1.23145	0.798768		0.69612	1.30514	1.04046		1.23808	0.473943	0.589504	0.615587		2.23625	0.821397	0.895508		0.786564	0.933209	1.65379		0.96637
Total	100	100	100	100		100	100	100		100	100	100	100		100	100	100		100	100	100		100
Ol added (%)	19.9125	19.2036	21.6054	21.7507		23.5046	20.8542	18.6045		19.5319	20.1091	19.9045	14.2329		25.6939	26.0437	20.4031		14.5478	22.1675	20.9387		19.6719
	Lee et al. (2009)
T(°C)	1427.73	1456.24	1457.09	1464.35		1425.63	1464.09	1472.42		1451.76	1419.75	1407.39	1364.32		1577.15	1455.58	1478.78		1500.82	1501.86	1509.92		1462.91
P(GPa)	3.2251	2.93343	2.64488	2.60553		2.04892	3.02508	3.03364		2.84672	1.75034	1.62679	1.36849		5.54903	2.32897	2.98558		3.2356	3.08173	4.02121		2.71869
Depth (Km)	97.7303	88.8918	80.1477	78.9556		62.0885	91.6692	91.9285		86.2642	53.0406	49.2966	41.4693		168.152	70.5748	90.472		98.0486	93.3859	121.855		82.3846
	Plank and Forsyth (2016)
T(°C)	1430.47	1428.34	1428.04	1435.45		1423.14	1444.57	1452.37		1435.18	1415.36	1402.02	1364.51		1609.54	1456.93	1462.15		1476.39	1472.74	1502.39		1446.46
P(Kbar)	2.67304	2.32076	2.05567	2.02564		1.6527	2.36438	2.35646		2.25139	1.42715	1.33529	1.17439		4.06612	1.81932	2.31341		2.45246	2.30652	3.06123		2.12562
Depth (Km)	81.0012	70.3261	62.2929	61.383		50.0819	71.6478	71.4078		68.2239	43.2469	40.4632	35.5877		123.216	55.1309	70.1034		74.317	69.8944	92.7644		64.4129
Samples in grey are affected by not negligible amount of crustal contamination, hence their values are not considered in the main text
References
Middlemost, E. Iron oxidation ratios, norms and the classification of volcanic rocks. Chem. Geol. 77, 19-26 (1989)
Albaréde, F. How Deep Do Common Basaltic Magmas Form and Differentiate? J. Geophys. Res. 97, 10.997-11.009 (1992)
Lee, C-T. A., Luffi, P., Plank, T., Dalton, H. & Leeman, W. Constraints on the depths and temperatures of basaltic magma generation on Earth and other terrestrial planets using new thermobarometers for mafic magmas. Earth Planet Sci Lett 279, 20-33 (2009)
Plank, T. & Forsyth, D.W. Thermal structure and melting conditions in the mantle beneath the Basin and Range province from seismology and petrology. Geochem. Geophys. Geosyst. 17, 1312-1338 (2016).
